# Supplementary material for: Biodegradable Polyurethanes for Tissue Engineering: Influence of L-Lactide Content on Degradation and Mechanical Properties
Source: Polymers (Basel). 2025 Jun 17;17(12):1685. doi: 10.3390/polym17121685 (PMC12196973; doi:10.3390/polym17121685)
Supplement: Supplementary file 1 [file polymers-17-01685-s001.zip]

Archive with 1 entries (1 files):
- polymers-3673341-supplementary.pdf
